# Supplementary material for: The Perme Mobility Index: A new concept to assess mobility level in patients with coronavirus (COVID-19) infection
Source: PLoS One. 2021 Apr 21;16(4):e0250180. doi: 10.1371/journal.pone.0250180 (PMC8059854; doi:10.1371/journal.pone.0250180)
Supplement: S1 Dataset — (XLSX) [file pone.0250180.s004.xlsx]

## Sheet: Plan1
patient_id	age	gender	bmi	icu_discharge_destination	icu_mortality	icu_disch_crr	icu_los	hosp_discharge_destination	hosp_mortality	hosp_disch_crr	hosp_los	icu_src_admission	charlson	mfi	mfi_score	clinical_frailty	saps3	risk_death	sofa	use_niv	use_mv	duration_ventilation	use_tqt	use_rrt	use_ecmo	adm_location	diagn	pms_1_adm	pms_2_adm	pms_3_adm	pms_4_adm	pms_5_adm	pms_6_adm	pms_7_1_adm	pms_7_2_adm	pms_8_1_adm	pms_8_2_adm	pms_9_adm	pms_10_adm	pms_11_adm	pms_12_adm	pms_13_adm	pms_14_adm	pms_15_adm	pms_total_adm	pms_1_dc	pms_2_dc	pms_3_dc	pms_4_dc
1	84	F	29.8	Enfermaria ou quarto	0	1	9	Residência	0	1	255	Enfermaria / quarto	4	6	0.55	1	62	39.8	0	1	0		0	0	0	3	1	2	1	1	1	1	1	1	1	1	1	2	2	2	2	2	2	1	24	2	1	1	1
2	61	M		Enfermaria ou quarto	0	1	3	Residência	0	1	4	Emergência	0	0	0	0	46	12.05	1	0	0		0	0	0
3	55	M	25.7	Óbito	1	0	34	Óbito	1	2	57	Unidade Semi-intensiva	1	1	0.09	0	49	15.91	4	1	1	33	1	0	1
4	91	M	24.5	Enfermaria ou quarto	0	1	1	Óbito	1	2	15	Unidade Semi-intensiva	4	3	0.27	0	51	18.87	3	0	0		0	0	0
5	89	M	31.8	Home-care	0	1	3	Home-care	0	1	3	Emergência	3	1	0.09	0	52	20.47	4	0	0		0	0	0
6	42	M	39.7	Enfermaria ou quarto	0	1	16	Residência	0	1	24	Enfermaria / quarto	0	0	0	0	42	8.02	1	1	1	13	0	0	0	2	1	0	0	0	1	0	0	0	0	0	0	0	0	0	0	0	0	0	1	2	1	1	1
7	57	F	451	Enfermaria ou quarto	0	1	5	Residência	0	1	11	Emergência	0	1	0.09	0	42	8.02	0	0	0		0	0	0
8	61	M	29.8	Enfermaria ou quarto	0	1	18	Residência	0	1	20	Emergência	0	2	0.18	0	59	33.53	8	1	1	10	0	0	0	2	1	0	0	0	0	0	0	0	0	0	0	0	0	0	0	0	0	0	0	2	1	0	1
9	89	M	25.7	Unidade semi-intensiva	0	1	64	Residência	0	1	82	Emergência	4	4	0.36	1	63	41.82	11	1	1	8	1	1	0	3	1	1	1	1	1	0	0	0	0	0	0	0	0	0	0	0	0	0	4	1	0	0	0
10	73	F	22.3	Enfermaria ou quarto	0	1	48	Alta	0	1	119	Enfermaria / quarto	5	0	0	0	65	46.18	8	1	1	42	1	1	0	2	1	0	0	0	0	0	0	0	0	0	0	0	0	0	0	0	0	0	0	2	1	1	1
11	69	M	39	Unidade semi-intensiva	0	1	34	Residência	0	1	81	Emergência	2	4	0.36	1	57	29.52	7	0	1	34	1	1	0	2	1	0	0	0	1	0	0	0	0	0	0	0	0	0	0	0	0	0	1	2	1	0	1
12	63	M	28.7	Enfermaria ou quarto	0	1	36	Residência	0	1	61	Enfermaria / quarto	1	1	0.09	0	58	31.5	8	1	1	18	0	1	0	2	1	0	0	0	0	0	0	0	0	0	0	0	0	0	0	0	0	0	0	2	1	1	1
13	84	M	20.7	Enfermaria ou quarto	0	1	45	Residência	0	1	97	Emergência	6	5	0.45	1	74	64.04	10	1	1	15	0	1	0	2	1	2	1	1	0	0	0	0	0	0	0	0	0	0	0	0	0	0	4	1	0	1	1
14	59	M	28.7	Enfermaria ou quarto	0	1	24	Residência	0	1	38	Emergência	0	0	0	0	52	20.47	13	1	1	12	0	1	0	2	1	0	0	0	0	0	0	0	0	0	0	0	0	0	0	0	0	0	0	2	1	1	1
15	72	M	38	Enfermaria ou quarto	0	1	21	Residência	0	1	38	Unidade Semi-intensiva	0	1	0.09	0	55	25.71	7	1	1	11	0	0	0	2	1	0	0	0	0	0	0	0	0	0	0	0	0	0	0	0	0	0	0	1	1	1	1
16	38	M	33.7	Enfermaria ou quarto	0	1	5	Residência	0	1	11	Enfermaria / quarto	0	0	0	0	39	5.74	2	0	0		0	0	0
17	69	F	33.5	Enfermaria ou quarto	0	1	2	Residência	0	1	4	Emergência	0	0	0	0	43	8.91	0	0	0		0	0	0
18	56	M	28.4	Enfermaria ou quarto	0	1	29	Residência	0	1	34	Emergência	1	3	0.27	0	43	8.91	5	1	1	19	0	1	0	3	1	0	0	0	0	0	0	0	0	0	0	0	0	0	0	0	0	0	0	2	1	1	1
19	39	M	26.6	Enfermaria ou quarto	0	1	1	Residência	0	1	5	Emergência	0	0	0	0	37	4.53	0	0	0		0	0	0
20	44	F	28.7	Enfermaria ou quarto	0	1	3	Residência	0	1	11	Emergência	0	0	0	0	42	8.02	1	0	0		0	0	0
21	45	M	24.9	Enfermaria ou quarto	0	1	6	Residência	0	1	17	Enfermaria / quarto	0	0	0	0	45	10.93	0	1	0		0	0	0	3	1	2	1	0	1	1	0	1	1	1	1	3	3	2	2	2	0	1	22	2	1	1	1
22	43	M	29.4	Enfermaria ou quarto	0	1	5	Residência	0	1	10	Emergência	0	0	0	0	42	8.02	1	0	0		0	0	0	3	1	2	1	1	1	1	0	1	1	1	1	3	3	3	3	3	3	3	31	2	1	1	1
23	48	M	26.3	Enfermaria ou quarto	0	1	2	Residência	0	1	8	Emergência	0	0	0	0	42	8.02	0	0	0		0	0	0
24	92	F	24.7	Enfermaria ou quarto	0	1	5	Residência	0	1	7	Emergência	1	2	0.18	0	59	33.53	5	1	0		0	0	0
25	37	M	33.3	Enfermaria ou quarto	0	1	12	Residência	0	1	19	Enfermaria / quarto	0	0	0	0	40	6.43	3	1	1	9	0	0	0	2	1	0	0	0	0	0	0	0	0	0	0	0	0	0	0	0	0	0	0	2	1	0	1
26	72	M	28.5	Óbito	1	0	40	Óbito	1	2	40	Emergência	5	2	0.18	0	62	39.8	8	1	1	39	1	1	0	2	1	0	0	0	0	0	0	0	0	0	0	0	0	0	0	0	0	0	0	0	0	0	0
27	47	M	28.2	Enfermaria ou quarto	0	1	15	Residência	0	1	20	Enfermaria / quarto	0	0	0	0	45	10.93	1	1	1	8	0	1	0	2	1	0	0	0	0	0	0	0	0	0	0	0	0	0	0	0	0	0	0	1	1	0	1
28	73	F	24.1	Enfermaria ou quarto	0	1	12	Residência	0	1	18	Enfermaria / quarto	1	3	0.27	0	52	20.47	6	1	0		0	0	0	2	1	0	0	0	0	0	0	0	0	0	0	0	0	0	0	0	0	0	0	2	1	0	1
29	55	M	27	Óbito	1	0	31	Óbito	1	2	31	Emergência	4	1	0.09	0	53	22.15	8	0	1	29	1	1	0	2	1	0	0	0	0	0	0	0	0	0	0	0	0	0	0	0	0	0	0	0	0	0	0
30	64	M	27	Enfermaria ou quarto	0	1	4	Residência	0	1	8	Emergência	1	1	0.09	0	43	8.91	1	0	0		0	0	0	3	1	2	1	0	1	0	1	1	1	1	1	3	3	3	3	3	3	3	30	2	1	1	1
31	51	F	20.6	Enfermaria ou quarto	0	1	9	Residência	0	1	18	Enfermaria / quarto	0	0	0	0	45	10.93	1	1	0		0	0	0	3	1	2	1	0	1	0	0	1	1	1	1	0	0	0	0	0	0	0	8	2	1	0	0
32	52	M	24.6	Enfermaria ou quarto	0	1	14	Residência	0	1	25	Unidade Semi-intensiva	0	1	0.09	0	47	13.26	5	1	1	7	0	0	0	3	1	2	1	0	1	1	1	1	1	1	1	3	3	3	3	3	3	1	29	2	1	0	1
33	75	F	20.8	Enfermaria ou quarto	0	1	29	Residência	0	1	46	Unidade Semi-intensiva	1	0	0	0	60	35.59	3	1	1	13	0	0	0	3	1	0	0	0	0	0	0	0	0	0	0	0	0	0	0	0	0	0	0	2	1	0	1
34	69	F	32.7	Enfermaria ou quarto	0	1	22	Residência	0	1	32	Emergência	2	4	0.36	1	51	18.87	5	1	1	9	0	0	0	2	1	0	0	0	0	0	0	0	0	0	0	0	0	0	0	0	0	0	0	2	1	1	1
35	82	F	20.5	Enfermaria ou quarto	0	1	1	Residência	0	1	33	Unidade Semi-intensiva	9	1	0.09	0	61	37.68	2	0	0		0	0	0
36	42	M	27.9	Enfermaria ou quarto	0	1	4	Residência	0	1	12	Enfermaria / quarto	0	0	0	0	42	8.02	2	0	0		0	0	0
37	57	M	40.5	Enfermaria ou quarto	0	1	19	Residência	0	1	30	Emergência	1	2	0.18	0	51	18.87	8	1	1	15	0	1	0	2	1	0	0	0	0	0	0	0	0	0	0	0	0	0	0	0	0	0	0	0	0	0	0
38	55	F	23.8	Enfermaria ou quarto	0	1	11	Residência	0	1	16	Enfermaria / quarto	0	0	0	0	51	18.87	4	1	1	5	0	0	0	2	1	0	0	0	0	0	0	0	0	0	0	0	0	0	0	0	0	0	0	2	0	0	0
39	88	M	26.2	Óbito	1	0	13	Óbito	1	2	13	Emergência	1	3	0.27	0	57	29.52	3	1	0		0	0	0	3	1	1	1	1	1	1	0	1	1	1	1	0	0	0	0	0	0	0	9	1	1	0	1
40	62	M	31.4	Unidade semi-intensiva	0	1	28	Residência	0	1	71	Enfermaria / quarto	2	3	0.18	0	46	12.05	6	0	1	39	1	1	0	2	1	0	0	0	0	0	0	0	0	0	0	0	0	0	0	0	0	0	0	2	1	0	1
41	51	F	28.7	Enfermaria ou quarto	0	1	8	Residência	0	1	10	Emergência	0	1	0.09	0	42	8.02	1	1	0		0	0	0
42	77	F	30.5	Enfermaria ou quarto	0	1	26	Residência	0	1	35	Enfermaria / quarto	2	0	0	0	52	20.47	1	1	1	5	0	0	0	3	1	1	0	0	0	0	0	0	0	0	0	0	0	0	0	0	0	0	1	2	1	0	1
43	24	M	29.3	Enfermaria ou quarto	0	1	1	Residência	0	1	4	Transferência de outro hospital/instituição	0	0	0	0	32	2.39	0	0	0		0	0	0
44	83	F	20.6	Óbito	1	0	25	Óbito	1	2	25	Emergência	2	2	0.18	0	52	20.47	6	1	1	23	0	0	0	2	1	0	0	0	0	0	0	0	0	0	0	0	0	0	0	0	0	0	0	0	0	0	0
45	90	M	20.4	Óbito	1	0	5	Óbito	1	2	10	Unidade Semi-intensiva	4	1	0.09	0	42	8.02	5	1	1	0	0	0	0
46	39	M	24.3	Enfermaria ou quarto	0	1	4	Residência	0	1	10	Emergência	0	0	0	0	40	6.43	1	1	0		0	0	0
47	43	M	39.9	Enfermaria ou quarto	0	1	4	Residência	0	1	7	Enfermaria / quarto	0	0	0	0	42	8.02	1	1	0		0	0	0	3	1	2	1	0	1	1	1	1	1	1	1	3	3	3	3	3	3	1	29	2	1	1	1
48	60	M	36.9	Enfermaria ou quarto	0	1	4	Residência	0	1	12	Emergência	1	2	0.18	0	48	14.54	1	1	0		0	0	0
49	59	F	34.8	Enfermaria ou quarto	0	1	17	Residência	0	1	24	Enfermaria / quarto	0	1	0.09	0	49	15.91	6	1	1	7	0	0	0	3	1	0	0	0	0	0	0	0	0	0	0	0	0	0	0	0	0	0	0	2	1	1	1
50	89	F	22.5	Enfermaria ou quarto	0	1	8	Residência	0	1	64	Enfermaria / quarto	1	1	0.09	0	58	31.5	2	0	0		0	0	0	3	1	2	1	1	1	0	1	0	0	1	1	0	0	0	0	0	0	0	8	2	1	1	1
51	52	F	23.8	Enfermaria ou quarto	0	1	4	Residência	0	1	6	Emergência	2	0	0	0	42	8.02	0	0	0		0	0	0
52	85	M	30.9	Unidade semi-intensiva	0	1	44	Óbito	1	2	49	Emergência	4	5	0.45	1	63	41.92	11	1	1	43	0	1	0
53	53	M	33.8	Enfermaria ou quarto	0	1	5	Residência	0	1	10	Emergência	0	1	0.09	0	42	8.02	2	0	0		0	0	0
54	62	F	31.8	Enfermaria ou quarto	0	1	3	Residência	0	1	5	Enfermaria / quarto	2	1	0.09	0	49	15.91	1	0	0		0	0	0
55	60	M	25	Enfermaria ou quarto	0	1	12	Residência	0	1	14	Transferência de outro hospital/instituição	0	0	0	0	48	14.54	5	1	1	6	0	0	0	2	1	0	0	0	0	0	0	0	0	0	0	0	0	0	0	0	0	0	0	2	1	0	1
56	58	M	31.2	Enfermaria ou quarto	0	1	3	Residência	0	1	6	Enfermaria / quarto	0	2	0.18	0	42	8.02	1	1	0		0	0	0	3	1	2	1	0	1	1	1	1	1	1	1	3	3	3	3	3	3	3	31	2	1	0	1
57	80	M	36.6	Óbito	1	0	14	Óbito	1	2	14	Emergência	7	5	0.45	1	63	41.92	3	1	1	13	0	0	0	2	1	0	0	0	0	0	0	0	0	0	0	0	0	0	0	0	0	0	0	0	0	0	0
58	90	F	36.4	Enfermaria ou quarto	0	1	7	Residência	0	1	26	Emergência	3	2	0.18	0	56	27.59	2	0	0		0	0	0	3	1	0	0	1	1	1	0	0	0	0	0	0	0	0	0	0	0	0	3	0	0	1	1
59	69	F	27.2	Enfermaria ou quarto	0	1	19	Residência	0	1	25	Enfermaria / quarto	1	2	0.18	0	58	31.5	2	1	1	10	0	1	0	3	1	2	1	1	1	1	0	0	1	0	1	2	3	1	1	1	1	0	17	2	1	0	1
60	45	M	31.3	Enfermaria ou quarto	0	1	2	Residência	0	1	9	Enfermaria / quarto	0	1	0.09	0	42	8.02	1	0	0		0	0	0																							#N/A
61	49	M	32.7	Enfermaria ou quarto	0	1	8	Residência	0	1	11	Enfermaria / quarto	0	1	0.09	0	42	8.02	0	0	0		0	0	0	3	1	2	1	1	1	1	1	1	1	1	1	3	3	3	3	3	3	3	32	2	1	1	1
62	45	M	26.5	Enfermaria ou quarto	0	1	3	Residência	0	1	12	Emergência	0	1	0.09	0	42	8.02	1	1	0		0	0	0																							#N/A
63	50	M	34	Enfermaria ou quarto	0	1	3	Residência	0	1	7	Emergência	0	1	0.09	0	39	5.74	1	0	0		0	0	0																							#N/A
64	52	M	22.3	Enfermaria ou quarto	0	1	30	Residência	0	1	37	Enfermaria / quarto	0	0	0	0	50	17.35	5	1	1	13	0	0	0	2	1	0	0	0	0	0	0	0	0	0	0	0	0	0	0	0	0	0	0	2	1	1	1
65	55	M	30.9	Enfermaria ou quarto	0	1	10	Residência	0	1	13	Enfermaria / quarto	0	0	0	0	45	10.93	6	1	1	5	0	0	0
66	68	M	40.2	Unidade semi-intensiva	0	1	10	Residência	0	1	16	Emergência	2	4	0.36	1	53	22.15	6	1	1	3	0	0	0	2	1	0	0	0	0	0	0	0	0	0	0	0	0	0	0	0	0	0	0	2	1	0	1
67	50	M	25.2	Enfermaria ou quarto	0	1	5	Residência	0	1	11	Emergência	1	2	0.18	0	39	5.74	1	0	0		0	0	0																							#N/A
68	43	M	29.7	Enfermaria ou quarto	0	1	11	Residência	0	1	13	Transferência de outro hospital/instituição	1	2	0.18	0	41	7.19	3	1	1	5	0	0	0	2	1	0	0	0	0	0	0	0	0	0	0	0	0	0	0	0	0	0	0	2	1	0	1
69	84	F	19.1	Óbito	1	0	19	Óbito	1	2	19	Emergência	3	2	0.18	0	58	31.5	7	0	1	18	0	0	0	2	1	0	0	0	0	0	0	0	0	0	0	0	0	0	0	0	0	0	0	0	0	0	0
70	74	F	22.8	Enfermaria ou quarto	0	1	7	Residência	0	1	12	Emergência	0	1	0.09	0	50	17.35	1	0	0		0	0	0	3	1	2	1	1	1	1	1	1	1	1	1	2	3	3	3	3	3	1	29	2	1	1	1
71	86	F	44.7	Óbito	1	0	4	Óbito	1	2	4	Emergência	1	1	0.09	0	78	70.68	11	0	1	4	0	1	0	2	1	0	0	0	0	0	0	0	0	0	0	0	0	0	0	0	0	0	0	0	0	0	0
72	41	M	30.1	Enfermaria ou quarto	0	1	6	Residência	0	1	11	Transferência de outro hospital/instituição	0	0	0	0	34	3.11	1	1	0		0	0	0	3	1	2	1	0	1	0	1	1	1	1	1	0	0	0	0	0	0	0	9	2	1	1	1
73	61	F	20.1	Óbito	1	0	14	Óbito	1	2	51	Enfermaria / quarto	3	4	0.36	1	73	62.24	6	0	1	14	0	0	0
74	54	M	25.4	Óbito	1	0	25	Óbito	1	2	59	Enfermaria / quarto	3	1	0.09	0	67	50.39	5	1	1	24	0	1	0	2	1	0	0	0	0	0	0	0	0	0	0	0	0	0	0	0	0	0	0	0	0	0	0
75	80	M	16.2	Óbito	1	0	9	Óbito	1	2	37	Unidade Semi-intensiva	1	1	0.09	0	54	23.9	4	1	1	7	0	0	0	2	1	0	0	0	0	0	0	0	0	0	0	0	0	0	0	0	0	0	0	0	0	0	0
76	64	M	20.8	Enfermaria ou quarto	0	1	7	Residência	0	1	37	Enfermaria / quarto	2	0	0	0	61	37.68	3	0	0		0	0	0	3	1	2	1	1	1	1	0	1	1	1	1	0	0	0	0	0	0	0	10	2	1	1	1
77	53	F	18.5	Residência	0	1	1	Residência	0	1	28	Enfermaria / quarto	6	2	0.18	0	54	23.9	2	0	0		0	0	0
78	81	M	31.8	Residência	0	1	64	Residência	0	1	88	Enfermaria / quarto	2	0	0	0	84	78.78	10	0	1	56	1	1	0	3	1	0	0	0	0	0	0	0	0	0	0	0	0	0	0	0	0	0	0	1	0	1	1
79	92	F	36.5	Óbito	1	0	29	Óbito	1	2	40	Enfermaria / quarto	3	3	0.27	0	66	48.29	7	1	1	24	1	1	0	3	1	0	0	0	0	0	0	0	0	0	0	0	0	0	0	0	0	0	0	0	0	0	0
80	90	M	26.2	Enfermaria ou quarto	0	1	4	Residência	0	1	59	Enfermaria / quarto	4	4	0.36	1	64	44.05	4	0	0		0	0	0
81	95	F	30.3	Enfermaria ou quarto	0	1	32	Residência	0	1	90	Emergência	1	3	0.27	0	68	52.46	4	1	1	15	0	0	0	3	1	2	1	0	1	0	0	1	1	1	1	0	0	0	0	0	0	0	8	2	1	1	1
82	79	F	21.6	Enfermaria ou quarto	0	1	32	Residência	0	1	65	Enfermaria / quarto	2	1	0.09	0	62	39.8	5	1	1	14	0	0	0	3	1	0	0	0	0	0	0	0	0	0	0	0	0	0	0	0	0	0	0	2	1	1	1
83	69	F	23	Enfermaria ou quarto	0	1	9	Residência	0	1	21	Enfermaria / quarto	1	1	0.09	0	46	12.05	0	1	0		0	0	0	3	1	2	1	0	1	0	0	1	1	1	1	3	3	0	0	0	0	0	14	2	1	0	1
84	67	M	22.7	Enfermaria ou quarto	0	1	3	Residência	0	1	11	Enfermaria / quarto	1	2	0.18	0	46	12.05	0	0	0		0	0	0	3	1	2	1	1	0	1	0	1	1	1	1	3	3	0	0	0	0	0	15	2	1	1	1
85	83	F	27.9	Enfermaria ou quarto	0	1	6	Residência	0	1	17	Enfermaria / quarto	0	1	0.09	0	55	25.71	3	1	0		0	0	0	3	1	2	1	1	1	0	0	1	1	1	1	3	3	3	3	3	3	1	28	2	1	1	1
86	62	M	27.1	Enfermaria ou quarto	0	1	11	Residência	0	1	18	Enfermaria / quarto	0	1	0.09	0	56	27.59	2	1	1	6	0	0	0	3	1	2	1	0	1	0	1	1	1	1	1	2	3	2	2	2	2	0	22	2	1	1	1
87	55	M	30.7	Enfermaria ou quarto	0	1	3	Residência	0	1	11	Enfermaria / quarto	1	1	0.09	0	45	10.93	0	1	0		0	0	0
88	38	F	26.2	Enfermaria ou quarto	0	1	1	Residência	0	1	14	Enfermaria / quarto	0	0	0	0	37	4.53	0	0	0		0	0	0
89	44	F	22.8	Enfermaria ou quarto	0	1	8	Residência	0	1	12	Enfermaria / quarto	1	0	0	0	45	10.93	3	1	0		0	0	0	3	1	2	1	0	1	0	1	1	1	1	1	0	0	0	0	0	0	0	9	2	1	0	1
90	58	M	62.6	Enfermaria ou quarto	0	1	3	Residência	0	1	6	Emergência	2	2	0.18	0	46	12.05	2	1	0		0	0	0
91	60	M	27	Enfermaria ou quarto	0	1	17	Residência	0	1	25	Enfermaria / quarto	1	1	0.09	0	53	22.15	8	1	1	12	0	0	0	3	1	0	0	0	0	0	0	0	0	0	0	0	0	0	0	0	0	0	0	2	1	0	1
92	64	M	24.7	Enfermaria ou quarto	0	1	6	Residência	0	1	13	Enfermaria / quarto	1	3	0.27	0	49	15.91	1	1	0		0	0	0
93	69	M	27.8	Enfermaria ou quarto	0	1	1	Residência	0	1	3	Emergência	0	1	0.09	0	43	8.91	0	0	0		0	0	0
94	37	M	34	Enfermaria ou quarto	0	1	3	Residência	0	1	5	Enfermaria / quarto	0	1	0.09	0	48	14.54	1	1	0		0	0	0
95	82	F	24.3	Enfermaria ou quarto	0	1	7	Residência	0	1	15	Emergência	0	1	0.09	0	57	29.52	2	1	0		0	0	0	3	1	2	1	0	1	1	0	1	1	1	1	3	3	3	2	2	2	1	25	2	1	1	1
96	55	M	27	Enfermaria ou quarto	0	1	10	Residência	0	1	16	Emergência	2	0	0	0	39	5.74	6	1	1	6	0	0	0	3	1	1	1	0	1	0	0	0	0	0	0	0	0	0	0	0	0	0	3	2	1	0	1
97	47	M	32.9	Enfermaria ou quarto	0	1	10	Residência	0	1	18	Enfermaria / quarto	0	0	0	0	42	8.02	5	1	1	4	0	0	0	3	1	2	1	0	1	1	1	1	1	1	1	3	3	0	0	0	0	0	16	2	1	0	1
98	93	M	26.6	Enfermaria ou quarto	0	1	3	Óbito	1	2	4	Emergência	2	3	0.27	0	57	29.52	2	0	0		0	0	0
99	51	F	35.4	Enfermaria ou quarto	0	1	6	Residência	0	1	11	Enfermaria / quarto	0	0	0	0	45	10.93	6	1	1	2	0	0	0	3	1	0	0	0	0	0	0	0	0	0	0	0	0	0	0	0	0	0	0	2	1	1	1
100	36	F	33.8	Enfermaria ou quarto	0	1	3	Residência	0	1	7	Enfermaria / quarto	0	0	0	0	37	4.53	0	0	0		0	0	0
101	52	M	26.6	Enfermaria ou quarto	0	1	3	Residência	0	1	5	Enfermaria / quarto	0	1	0.09	0	42	8.02	0	1	0		0	0	0
102	57	M	31.1	Enfermaria ou quarto	0	1	4	Residência	0	1	6	Enfermaria / quarto	1	1	0.09	0	45	10.93	1	1	0		0	0	0
103	63	M	30	Enfermaria ou quarto	0	1	2	Residência	0	1	8	Enfermaria / quarto	0	1	0.09	0	49	15.91	0	1	0		0	0	0
104	64	M	31.8	Enfermaria ou quarto	0	1	10	Residência	0	1	17	Enfermaria / quarto	1	2	0.18	0	46	12.05	7	1	1	4	0	0	0
105	68	M	29.9	Enfermaria ou quarto	0	1	7	Residência	0	1	13	Enfermaria / quarto	0	0	0	0	46	12.05	0	0	0		0	0	0
106	40	F	37.3	Enfermaria ou quarto	0	1	19	Residência	0	1	25	Transferência de outro hospital/instituição	1	1	0.09	0	44	9.89	7	1	1	15	0	0	0	2	1	2	1	0	1	0	0	1	1	1	1	0	0	0	0	0	0	0	8	2	1	0	1
107	58	M	27.8	Óbito	1	0	29	Óbito	1	2	32	Enfermaria / quarto	3	2	0.18	0	51	18.87	6	0	1	26	0	1	0	2	1	0	0	0	0	0	0	0	0	0	0	0	0	0	0	0	0	0	0	0	0	0	0
108	65	F	24.1	Enfermaria ou quarto	0	1	9	Residência	0	1	15	Enfermaria / quarto	2	0	0	0	55	25.71	2	1	0		0	0	0	3	1	2	1	0	1	0	0	1	1	1	1	0	0	0	0	0	0	0	8	2	1	1	1
109	64	M	31.3	Óbito	1	0	30	Óbito	1	2	30	Emergência	2	3	0.27	0	43	8.91	4	1	1	22	1	1	0	2	1	2	1	0	1	0	0	1	1	1	1	2	3	0	0	0	0	0	13	0	0	0	0
110	66	M	33	Enfermaria ou quarto	0	1	4	Residência	0	1	7	Emergência	0	0	0	0	43	8.91	2	1	0		0	0	0
111	82	M	32.4	Enfermaria ou quarto	0	1	13	Residência	0	1	17	Enfermaria / quarto	1	4	0.36	1	55	25.71	8	1	1	3	0	0	0	3	1	2	1	1	1	0	0	0	0	1	1	0	0	0	0	0	0	0	7	2	1	0	1
112	77	M	23.5	Enfermaria ou quarto	0	1	4	Residência	0	1	38	Enfermaria / quarto	1	2	0.18	0	48	14.54	0	0	0		0	0	0	3	1	2	1	1	1	1	0	1	1	1	1	0	0	0	0	0	0	0	10	2	1	1	1
113	44	M		Enfermaria ou quarto	0	1	2	Residência	0	1	4	Emergência	0	0	0	0	42	8.02	0	0	0		0	0	0
114	83	F	32	Enfermaria ou quarto	0	1	5	Residência	0	1	8	Emergência	0	1	0.09	0	52	20.47	1	1	0		0	0	0	3	1	2	1	0	1	0	0	1	1	1	1	3	3	0	0	0	0	0	14	2	1	0	1
115	60	M		Enfermaria ou quarto	0	1	20	Residência	0	1	38	Outra UTI/UCI do seu hospital	0	0	0	0	52	20.47	9	1	1	8	0	1	0	3	1	0	0	0	0	0	0	0	0	0	0	0	0	0	0	0	0	0	0	2	1	1	1
116	49	M	31.2	Unidade semi-intensiva	0	1	14	Residência	0	1	32	Unidade Semi-intensiva	6	0	0	0	55	25.71	9	1	1	11	0	1	0	2	1	0	0	0	0	0	0	0	0	0	0	0	0	0	0	0	0	0	0	2	1	0	1
117	53	F	29.7	Óbito	1	0	10	Óbito	1	2	10	Emergência	11	0	0	0	62	39.8	4	1	0		0	0	0	3	1	2	1	1	1	0	0	0	0	0	0	0	0	0	0	0	0	0	5	0	0	0	0
118	86	M	28.4	Óbito	1	0	8	Óbito	1	2	8	Emergência	0	1	0.09	0	70	56.5	10	1	1	9	0	1	0	2	1	0	0	0	0	0	0	0	0	0	0	0	0	0	0	0	0	0	0	0	0	0	0
119	79	F	26.3	Enfermaria ou quarto	0	1	30	Residência	0	1	62	Emergência	2	2	0.18	0	63	41.92	3	1	1	24	0	0	0	3	1	0	0	0	1	0	0	0	0	0	0	0	0	0	0	0	0	0	1	0	0	0	1
120	56	M	30.5	Enfermaria ou quarto	0	1	5	Residência	0	1	9	Enfermaria / quarto	1	2	0.18	0	42	8.02	2	1	0		0	0	0	3	1	2	1	0	1	1	1	1	1	1	1	3	3	3	3	2	0	0	24	2	1	0	1
121	74	M	36.6	Unidade semi-intensiva	0	1	42	internado	0	0		Emergência	3	2	0.18	0	80	73.62	8	0	1	18	1	1	0	2	1	0	0	0	0	0	0	0	0	0	0	0	0	0	0	0	0	0	0	2	1	1	1
122	90	M	25.7	Enfermaria ou quarto	0	1	14	Residência	0	1	50	Emergência	1	2	0.18	0	61	37.68	3	0	0		0	0	0	3	1	2	0	1	1	0	1	0	0	0	0	0	0	0	0	0	0	0	5	2	1	1	1
123	52	M	25.8	Enfermaria ou quarto	0	1	27	Residência	0	1	33	Enfermaria / quarto	0	0	0	0	52	20.47	7	1	1	18	0	0	0	3	1	2	1	0	1	0	0	1	1	1	1	0	0	0	0	0	0	0	8	2	1	1	1
124	41	F	29.4	Enfermaria ou quarto	0	1	8	Residência	0	1	14	Enfermaria / quarto	1	2	0.18	0	45	10.93	1	1	0		0	0	0	3	1	1	1	1	0	0	0	0	1	0	1	0	0	0	0	0	0	0	5	2	1	1	1
125	99	M	23.8	Óbito	1	0	12	Óbito	1	2	12	Emergência	4	3	0.27	0	61	37.68	3	1	0		0	0	0	3	1	2	1	1	1	0	1	1	1	1	1	2	2	1	1	1	1	0	18	1	0	1	0
126	83	F	26	Enfermaria ou quarto	0	1	27	Residência	0	1	32	Emergência	2	2	0.18	0	72	60.37	8	1	1	21	0	0	0	2	1	0	0	0	0	0	0	0	0	0	0	0	0	0	0	0	0	0	0	2	0	0	0
127	76	M	27.7	Enfermaria ou quarto	0	1	9	Residência	0	1	12	Emergência	6	1	0.09	0	60	35.59	2	1	0		0	0	0	3	1	2	1	0	1	1	0	1	1	1	1	2	3	2	2	2	0	0	20	2	1	0	1
128	72	M	25.2	Óbito	1	0	13	Óbito	1	2	14	Emergência	4	3	0.27	0	63	41.92	8	1	1	11	0	1	0	2	1	2	1	1	1	0	0	1	1	1	1	3	3	0	0	0	0	0	15	0	0	0	0
129	47	M	34.5	Enfermaria ou quarto	0	1	2	Residência	0	1	8	Enfermaria / quarto	1	2	0.18	0	42	8.02	1	0	0		0	0	0
130	57	M	35	Enfermaria ou quarto	0	1	6	Residência	0	1	10	Enfermaria / quarto	3	1	0.09	0	45	10.93	3	1	0		0	0	0
131	84	M	25.8	Óbito	1	0	2	Óbito	1	2	4	Emergência	4	5	0.45	1	84	78.78	7	1	1	4	0	1	0
132	57	M	35.2	Unidade semi-intensiva	0	1	49	Residência	0	1	67	Transferência de outro hospital/instituição	1	1	0.09	0	41	7.19	8	1	1	44	0	1	0	2	1	0	0	0	0	0	0	0	0	0	0	0	0	0	0	0	0	0	0	2	1	1	1
133	64	F	24.2	Enfermaria ou quarto	0	1	2	Residência	0	1	4	Emergência	1	2	0.18	0	43	8.91	0	0	0		0	0	0
134	35	F	30.5	Enfermaria ou quarto	0	1	4	Residência	0	1	5	Emergência	0	0	0	0	37	4.53	1	1	0		0	0	0	3	1	2	1	0	1	0	1	1	1	1	1	3	3	3	3	3	3	3	30	2	1	0	1
135	93	F	26.7	Óbito	1	0	14	Óbito	1	2	14	Emergência	4	3	0.27	0	76	67.48	8	1	1	13	0	0	0	2	1	0	0	0	0	0	0	0	0	0	0	0	0	0	0	0	0	0	0	0	0	0	0
136	73	M	24.5	Enfermaria ou quarto	0	1	6	Residência	0	1	12	Enfermaria / quarto	0	0	0	0	53	22.15	2	1	0		0	0	0	3	1	2	1	0	1	0	1	1	1	1	1	3	3	3	3	3	0	0	24	2	1	1	1
137	88	F	27.2	Enfermaria ou quarto	0	1	16	Residência	0	1	30	Enfermaria / quarto	5	6	0.55	1	65	46.18	7	1	1	3	0	0	0	3	1	1	1	0	1	0	0	1	1	1	1	2	2	2	2	2	2	1	20	1	1	1	1
138	41	M	26.3	Enfermaria ou quarto	0	1	1	Residência	0	1	6	Unidade Semi-intensiva	0	0	0	0	34	3.11	0	0	0		0	0	0
139	70	F	23.7	Enfermaria ou quarto	0	1	5	Residência	0	1	14	Enfermaria / quarto	0	0	0	0	53	22.15	2	1	0		0	0	0	3	1	2	1	1	1	1	0	1	1	1	1	3	3	0	0	0	0	0	16	2	1	0	1
140	40	F	28.5	Enfermaria ou quarto	0	1	4	Residência	0	1	6	Emergência	0	0	0	0	42	8.02	1	1	0		0	0	0	3	1	2	1	0	1	1	0	1	1	1	1	0	0	0	0	0	0	0	9	1	1	1	1
141	49	M	24.5	Enfermaria ou quarto	0	1	1	Residência	0	1	4	Transferência de outro hospital/instituição	0	0	0	0	34	3.11	0	0	0		0	0	0
142	63	M	21.6	Enfermaria ou quarto	0	1	13	Residência	0	1	31	Emergência	3	3	0.27	0	60	35.59	4	0	0		0	1	0	3	1	2	1	1	1	1	1	1	1	1	1	3	3	3	3	3	3	0	29	2	1	1	1
143	82	F	23.7	Enfermaria ou quarto	0	1	5	Residência	0	1	15	Enfermaria / quarto	0	0	0	0	58	31.5	1	1	0		0	0	0
144	53	M		Enfermaria ou quarto	0	1	36	Residência	0	1	61	Transferência de outro hospital/instituição	1	2	0.18	0	49	15.91	7	1	1	21	0	1	0	2	1	0	0	0	0	0	0	0	0	0	0	0	0	0	0	0	0	0	0	2	1	0	1
145	51	M	26.3	Enfermaria ou quarto	0	1	7	Residência	0	1	23	Enfermaria / quarto	0	0	0	0	37	4.53	1	1	0		0	1	0
146	73	M	24.6	Enfermaria ou quarto	0	1	66	Residência	0	1	70	Emergência	0	1	0.09	0	56	27.59	3	1	1	41	1	1	0	2	1	2	1	0	1	0	0	1	1	1	1	0	0	0	0	0	0	0	8	2	1	0	1
147	85	F	28.7	Enfermaria ou quarto	0	1	16	Residência	0	1	35	Emergência	0	1	0.09	0	55	25.71	0	0	0		0	0	0	3	1	2	1	1	1	0	1	0	0	1	1	2	2	0	0	0	0	0	12	2	1	1	1
148	41	F	21.9	Enfermaria ou quarto	0	1	1	Residência	0	1	3	Emergência	0	0	0	0	41	7.19	0	0	0		0	0	0
149	85	M	20.7	Enfermaria ou quarto	0	1	7	Residência	0	1	35	Emergência	1	1	0.09	0	55	25.71	0	0	0		0	0	0	3	1	1	1	0	1	0	0	0	1	0	1	2	2	1	1	1	1	0	13	2	1	1	1
150	93	F	29.3	Unidade semi-intensiva	0	1	21	internado	0	0		Emergência	1	2	0.18	0	67	50.39	9	1	1	11	0	1	0	3	1	2	1	0	1	0	0	1	1	1	1	0	0	0	0	0	0	0	8	2	1	0	1
151	85	M	23.5	Óbito	1	0	12	Óbito	1	2	13	Emergência	1	3	0.27	0	67	50.39	8	1	1	7	0	0	0	2	1	0	0	0	0	0	0	0	0	0	0	0	0	0	0	0	0	0	0	0	0	0	0
152	61	M		Óbito	1	0	32	Óbito	1	2	33	Transferência de outro hospital/instituição	1	3	0.27	0	41	7.19	5	1	1	32	1	0	0	2	1	0	0	0	0	0	0	0	0	0	0	0	0	0	0	0	0	0	0	0	0	0	0
153	89	F	23.1	Unidade semi-intensiva	0	1	5	Residência	0	1	16	Sala de hemodinâmica	0	2	0.18	0	68	52.46	6	1	1	1	0	0	0	2	1	0	0	0	0	0	0	0	0	0	0	0	0	0	0	0	0	0	0	2	1	1	1
154	77	M	31.1	Enfermaria ou quarto	0	1	7	Residência	0	1	14	Emergência	1	3	0.27	0	56	27.59	2	1	0		0	0	0	3	1	2	1	1	1	1	1	1	1	1	1	3	3	3	3	3	3	1	30	2	1	1	1
155	44	M	37.6	Enfermaria ou quarto	0	1	3	Residência	0	1	11	Enfermaria / quarto	0	1	0.09	0	42	8.02	0	0	0		0	0	0	3	1	2	1	1	0	1	1	1	1	1	1	3	3	3	3	3	3	2	30	2	1	1	1
156	42	M		Enfermaria ou quarto	0	1	5	Residência	0	1	8	Emergência	0	0	0	0	42	8.02	1	1	0		0	0	0	3	1	2	1	0	1	1	0	1	1	1	1	3	3	3	3	3	3	1	28	2	1	1	1
157	79	F	35.6	Unidade semi-intensiva	0	1	47	Residência	0	1	61	Emergência	1	1	0.09	0	60	35.59	7	1	1	8	0	0	0	2	1	2	1	0	1	0	0	0	0	1	1	0	0	0	0	0	0	0	6	2	1	0	1
158	62	M	27.1	Enfermaria ou quarto	0	1	2	Residência	0	1	6	Unidade Semi-intensiva	2	1	0.09	0	42	8.02	0	1	0		0	0	0
159	68	F	25.6	Enfermaria ou quarto	0	1	2	Residência	0	1	8	Emergência	0	0	0	0	43	8.91	0	0	0		0	0	0
160	90	M	28.6	Óbito	1	0	4	Óbito	1	2	5	Enfermaria / quarto	6	4	0.36	1	70	56.5	4	1	0		0	0	0
161	80	F	31.4	Enfermaria ou quarto	0	1	21	Residência	0	1	29	Emergência	4	3	0.27	0	74	64.04	6	1	1	5	0	0	0	3	1	2	1	1	0	0	1	1	1	1	1	2	3	1	1	1	0	0	17	2	1	0	1
162	53	M	37.2	Enfermaria ou quarto	0	1	20	Residência	0	1	46	Emergência	1	2	0.18	0	48	14.54	5	1	1	9	0	0	0	3	1	2	1	0	1	0	0	1	1	1	1	1	2	2	1	1	1	0	16	2	1	0	1
163	85	F	39.9	Enfermaria ou quarto	0	1	13	Home-care	0	1	28	Emergência	1	3	0.27	0	69	54.5	9	1	1	8	0	0	0	2	1	0	0	0	0	0	0	0	0	0	0	0	0	0	0	0	0	0	0	2	1	1	1
164	64	F	24.3	Enfermaria ou quarto	0	1	6	Residência	0	1	10	Emergência	1	1	0.09	0	43	8.91	0	0	0		0	0	0	3	1	2	1	1	1	1	1	1	1	1	1	2	2	2	2	1	1	0	21	2	1	1	1
165	52	M	29	Enfermaria ou quarto	0	1	5	Residência	0	1	10	Transferência de outro hospital/instituição	1	1	0.09	0	45	10.93	5	0	1	2	0	0	0	2	1	0	0	0	0	0	0	0	0	0	0	0	0	0	0	0	0	0	0	2	1	1	1
166	72	M	30.1	Enfermaria ou quarto	0	1	2	Residência	0	1	14	Enfermaria / quarto	3	2	0.18	0	56	27.59	0	0	0		0	0	0
167	87	F	25.2	Óbito	1	0	3	Óbito	1	2	7	Enfermaria / quarto	3	3	0.27	0	54	23.9	1	0	0		0	0	0
168	67	F	29.8	Residência	0	1	8	Residência	0	1	8	Emergência	2	3	0.27	0	43	8.91	2	1	0		0	0	0	3	1	2	1	0	1	0	1	1	1	1	1	2	0	0	0	0	0	0	11	2	1	0	1
169	77	M		Enfermaria ou quarto	0	1	7	Residência	0	1	18	Emergência	2	1	0.09	0	52	20.47	4	0	0		0	0	0	3	1	2	1	0	1	0	0	1	1	1	1	3	3	2	2	3	2	1	24	2	1	1	1
170	68	F		Residência	0	1	3	Residência	0	1	3	Emergência	0	0	0	0	43	8.91	0	0	0		0	0	0
171	81	M	24.6	Enfermaria ou quarto	0	1	9	Residência	0	1	17	Enfermaria / quarto	2	2	0.18	0	55	25.71	1	1	0		0	0	0	3	1	2	1	0	0	1	1	1	1	1	1	2	1	1	1	1	0	0	15	2	1	1	1
172	92	M	27.9	Óbito	1	0	24	Óbito	1	2	24	Emergência	0	1	0.09	0	59	33.53	10	1	1	15	0	0	0	3	1	1	1	1	1	0	0	0	0	1	1	0	0	0	0	0	0	0	6	0	0	0	0
173	39	M	41.9	Enfermaria ou quarto	0	1	18	Residência	0	1	23	Enfermaria / quarto	0	0	0	0	45	10.93	3	1	1	11	0	0	0	2	1	0	0	0	0	0	0	0	0	0	0	0	0	0	0	0	0	0	0	2	1	1	1
174	60	M	31.1	Enfermaria ou quarto	0	1	2	Residência	0	1	6	Emergência	0	1	0.09	0	43	8.91	2	0	0		0	0	0	3	1	2	1	1	1	0	1	1	1	1	1	3	3	3	3	3	3	1	29	2	1	1	1
175	91	F		Óbito	1	0	12	Óbito	1	2	12	Emergência	3	3	0.27	0	61	37.68	4	1	0		0	0	0
176	77	F	27.3	Residência	0	1	36	Residência	0	1	36	Emergência	1	3	0.27	0	64	44.05	5	1	1	7	0	0	0	3	1	2	1	1	1	1	1	1	1	1	1	3	2	2	2	2	2	0	24	2	1	1	1
177	32	M	36.9	Enfermaria ou quarto	0	1	5	Residência	0	1	9	Emergência	1	2	0.18	0	37	4.53	0	0	0		0	0	0	3	1	2	1	1	1	0	1	1	1	1	1	3	3	3	3	3	3	0	28	2	1	1	1
178	87	M	32.4	Enfermaria ou quarto	0	1	2	Residência	0	1	11	Enfermaria / quarto	1	3	0.27	0	50	17.35	1	1	0		0	0	0	3	1	2	1	1	1	1	1	1	1	1	1	3	3	3	3	3	3	3	32	2	1	1	1
179	88	M	28.3	Enfermaria ou quarto	0	1	13	Residência	0	1	14	Emergência	4	5	0.45	1	58	31.5	5	1	0		0	0	0	3	1	1	1	1	0	0	0	1	1	1	1	0	0	0	0	0	0	0	7	2	1	0	1
180	86	F		Óbito	1	0	12	Óbito	1	2	12	Emergência	6	2	0.18	0	64	44.05	8	0	1	11	0	0	0	2	1	0	0	0	0	0	0	0	0	0	0	0	0	0	0	0	0	0	0	0	0	0	0
181	83	M	29.7	Enfermaria ou quarto	0	1	4	Residência	0	1	15	Enfermaria / quarto	1	3	0.27	0	58	31.5	0	1	0		0	0	0	3	1	2	1	1	1	1	0	1	1	1	1	0	0	0	0	0	0	0	10	2	1	1	1
182	75	F	24	Enfermaria ou quarto	0	1	11	Residência	0	1	21	Emergência	2	1	0.09	0	56	27.59	4	1	0		0	0	0	3	1	2	1	0	1	0	0	1	1	1	1	2	2	2	2	2	0	0	18	2	1	1	1
183	85	M	27	Enfermaria ou quarto	0	1	3	Residência	0	1	20	Emergência	0	1	0.09	0	55	25.71	0	1	0		0	0	0
184	36	F	39.1	Enfermaria ou quarto	0	1	4	Residência	0	1	5	Transferência de outro hospital/instituição	0	0	0	0	29	1.57	0	0	0		0	0	0	3	1	2	1	0	1	0	0	1	1	1	1	0	0	0	0	0	0	0	8	2	1	0	1
185	95	M	28.4	Óbito	1	0	19	Óbito	1	2	21	Enfermaria / quarto	6	5	0.45	1	66	48.29	9	1	1	15	0	0	0	2	1	2	1	0	1	0	1	1	1	1	1	0	0	0	0	0	0	0	9	0	0	0	0
186	46	F	32.8	Enfermaria ou quarto	0	1	23	Residência	0	1	27	Emergência	0	1	0.09	0	47	13.26	5	1	1	13	0	0	0	3	1	2	0	1	1	1	0	0	0	0	0	1	1	0	0	0	0	0	7	2	1	1	1
187	74	F	28.2	Enfermaria ou quarto	0	1	7	Residência	0	1	10	Enfermaria / quarto	1	3	0.27	0	62	39.8	1	1	0		0	0	0	2	1	2	1	0	1	1	0	1	1	1	1	0	0	0	0	0	0	0	9	2	1	1	1
188	91	M		Enfermaria ou quarto	0	1	1	Residência	0	1	12	Emergência	2	1	0.09	0	62	39.8	2	0	0		0	0	0
189	47	F	32.2	Enfermaria ou quarto	0	1	10	Residência	0	1	17	Transferência de outro hospital/instituição	0	0	0	0	39	5.74	5	1	1	5	0	0	0	3	1	2	0	1	1	1	0	0	0	1	1	0	0	0	0	0	0	0	7	2	1	0	1
190	47	M	32.3	Enfermaria ou quarto	0	1	3	Residência	0	1	6	Emergência	1	2	0.18	0	42	8.02	0	1	0		0	0	0	3	1	2	1	0	1	1	0	1	1	1	1	3	0	0	0	0	0	0	12	2	1	1	1
191	69	F	32.4	Enfermaria ou quarto	0	1	7	Residência	0	1	16	Emergência	0	1	0.09	0	43	8.91	0	1	0		0	0	0	3	1	2	1	0	1	0	1	1	1	1	1	3	0	0	0	0	0	0	12	2	1	1	1
192	69	M	25.8	Enfermaria ou quarto	0	1	4	Residência	0	1	17	Enfermaria / quarto	1	2	0.18	0	49	15.91	2	0	0		0	0	0	3	1	2	1	1	1	1	1	1	1	1	1	3	3	3	3	3	3	3	32	2	1	1	1
193	29	F	27	Enfermaria ou quarto	0	1	10	Residência	0	1	11	Enfermaria / quarto	0	0	0	0	44	9.89	7	1	1	5	0	0	0	2	1	0	0	0	0	0	0	0	0	0	0	0	0	0	0	0	0	0	0	2	1	0	1
194	76	M	27.8	Unidade semi-intensiva	0	1	25	Residência	0	1	48	Enfermaria / quarto	2	4	0.36	1	56	27.59	7	1	1	8	0	1	0	3	1	2	1	1	1	1	0	1	1	1	1	0	0	0	0	0	0	0	10	1	1	0	1
195	80	F	28	Enfermaria ou quarto	0	1	19	Residência	0	1	23	Enfermaria / quarto	3	3	0.27	0	64	44.05	6	1	1	13	0	0	0	2	1	0	0	0	0	0	0	0	0	0	0	0	0	0	0	0	0	0	0	2	1	0	1
196	95	F	27.5	Enfermaria ou quarto	0	1	36	Residência	0	1	48	Emergência	4	3	0.27	0	60	35.59	8	1	1	8	0	1	0	3	1	2	1	0	1	1	1	0	0	0	0	0	0	0	0	0	0	0	6	1	0	1	1
197	47	F	26.7	Enfermaria ou quarto	0	1	12	Residência	0	1	16	Enfermaria / quarto	2	0	0	0	45	10.93	5	1	1	4	0	0	0	2	1	0	0	0	0	0	0	0	0	0	0	0	0	0	0	0	0	0	0	2	1	0	0
198	52	M	48.8	Enfermaria ou quarto	0	1	1	Residência	0	1	8	Emergência	2	1	0.09	0	51	18.87	4	0	0		0	0	0
199	83	F		Enfermaria ou quarto	0	1	3	Residência	0	1	8	Emergência	0	0	0	0	58	31.5	3	0	0		0	0	0	3	1	2	1	1	1	1	1	1	1	1	1	0	0	0	0	0	0	0	11	2	1	1	1
200	54	F	26.6	Enfermaria ou quarto	0	1	20	Residência	0	1	22	Emergência	1	1	0.09	0	45	10.93	4	1	1	11	0	0	0	2	1	0	0	0	0	0	0	0	0	0	0	0	0	0	0	0	0	0	0	2	1	1	1
[truncated: 34 more columns]
